# Supplementary material for: Estimation of Polycyclic Aromatic Hydrocarbons in Groundwater from Campania Plain: Spatial Distribution, Source Attribution and Health Cancer Risk Evaluation
Source: Toxics. 2023 May 6;11(5):435. doi: 10.3390/toxics11050435 (PMC10223225; doi:10.3390/toxics11050435)
Supplement: Supplementary file 1 [file toxics-11-00435-s001.zip]

Archive with 1 entries (1 files):
- toxics-2309961-supplementary.pdf
